# Supplementary material for: Bioactive Compounds from an Endophytic Pezicula sp. Showing Antagonistic Effects against the Ash Dieback Pathogen
Source: Biomolecules. 2023 Nov 8;13(11):1632. doi: 10.3390/biom13111632 (PMC10669340; doi:10.3390/biom13111632)
Supplement: Supplementary file 1 [file biomolecules-13-01632-s001.zip]

Archive with 1 entries (1 files):
- biomolecules-2648701-supplementary.pdf
